# Supplementary material for: Extracellular vesicle proteomes reflect developmental phases of Bacillus subtilis
Source: Clin Proteomics. 2016 Mar 9;13:6. doi: 10.1186/s12014-016-9107-z (PMC4784445; doi:10.1186/s12014-016-9107-z)
Supplement: Supplementary file 1 — 10.1186/s12014-016-9107-z Proteins identified in sporulating (Spo) and vegetative (Veg) extra-cellular vesicles. [file 12014_2016_9107_MOESM1_ESM.xlsx]

## Sheet: Proteins
Table S1: Proteins identified in sporulating (Spo) and vegetative (Veg) extra-cellular vesicles.
Protein	Spo Spectral Counts	Spo Distinct Peptides	Spo Unshared Peptides	Spo Protein Coverage %	Veg Spectral Counts	Veg Distinct Peptides	Veg Unshared Peptides	Veg Protein Coverage %	Spectral Counts	Distinct Peptides	Unshared Peptides	Protein FDR %	Protein Coverage %	Description	Entry	Gene	Organism
C0SP94	0	0	0		27	5	5	18.27	27	5	5	0.73	18.27	Putative ABC transporter substrate-binding lipoprotein YhfQ	C0SP94	yhfQ	Bacillus subtilis (strain 168)
O06478	0	0	0		2	2	2	9.28	2	2	2	4.95	9.28	Putative aldehyde dehydrogenase YfmT	O06478	yfmT	Bacillus subtilis (strain 168)
O07021	34	3	3	4.18	5	1	1	4.18	39	3	3	0.73	4.18	Lactate utilization protein B	O07021	lutB	Bacillus subtilis (strain 168)
O07603	4	2	2	5.49	166	17	17	42.77	170	17	17	0	42.77	Putative aminopeptidase YhfE	O07603	yhfE	Bacillus subtilis (strain 168)
O31504	0	0	0		6	3	3	4.66	6	3	3	0.73	4.66	Putative DNA methyltransferase YeeA	O31504	yeeA	Bacillus subtilis (strain 168)
O31567	55	4	4	13.23	130	9	9	29.85	185	11	11	0	32.92	Probable siderophore-binding lipoprotein YfiY	O31567	yfiY	Bacillus subtilis (strain 168)
O31678	0	0	0		9	2	2	18.18	9	2	2	4.95	18.18	NADPH-dependent 7-cyano-7-deazaguanine reductase	O31678	queF	Bacillus subtilis (strain 168)
O31709	0	0	0		9	2	2	10.39	9	2	2	4.95	10.39	Uncharacterized protein YknW	O31709	yknW	Bacillus subtilis (strain 168)
O31710	0	0	0		3	2	2	7.69	3	2	2	4.95	7.69	Putative efflux system component YknX	O31710	yknX	Bacillus subtilis (strain 168)
O31740	6	2	2	15.52	0	0	0		6	2	2	4.95	15.52	Ribosome maturation factor RimM	O31740	rimM	Bacillus subtilis (strain 168)
O31742	59	3	3	21.74	0	0	0		59	3	3	0.73	21.74	50S ribosomal protein L19	O31742	rplS	Bacillus subtilis (strain 168)
O31760	504	26	25	25.05	88	14	14	25.77	592	34	33	0	40.9	Ribonuclease J2	O31760	rnjB	Bacillus subtilis (strain 168)
O31938	0	0	0		2	2	2	5.95	2	2	2	4.95	5.95	SPBc2 prophage-derived uncharacterized protein YonX	O31938	yonX	Bacillus subtilis (strain 168)
O32047	25	3	3	7.87	31	8	8	17.23	56	10	10	0	19.95	Protein translocase subunit SecDF	O32047	secDF	Bacillus subtilis (strain 168)
O32052	0	0	0		5	2	2	32.58	5	2	2	4.95	32.58	UPF0092 membrane protein YrbF	O32052	yrbF	Bacillus subtilis (strain 168)
O32106	0	0	0		37	11	11	29.4	37	11	11	0	29.4	Probable cytosol aminopeptidase	O32106	pepA	Bacillus subtilis (strain 168)
O32162	0	0	0		4	2	2	6.45	4	2	2	4.95	6.45	FeS cluster assembly protein SufB	O32162	sufB	Bacillus subtilis (strain 168)
O32165	0	0	0		3	2	2	8.01	3	2	2	4.95	8.01	FeS cluster assembly protein SufD	O32165	sufD	Bacillus subtilis (strain 168)
O32167	4	2	2	7.3	98	16	16	51.09	102	17	17	0	53.65	Methionine-binding lipoprotein MetQ	O32167	metQ	Bacillus subtilis (strain 168)
O32218	5	2	2	7.21	94	16	16	47.75	99	18	18	0	51.35	Disulfide bond formation protein D	O32218	bdbD	Bacillus subtilis (strain 168)
O32247	0	0	0		30	4	4	11.07	30	4	4	0.73	11.07	Uncharacterized membrane protein YvbJ	O32247	yvbJ	Bacillus subtilis (strain 168)
O32258	17	4	4	4.94	0	0	0		17	4	4	0.73	4.94	Uncharacterized glycosylase YvbX	O32258	yvbX	Bacillus subtilis (strain 168)
O34348	0	0	0		128	18	18	56.83	128	18	18	0	56.83	Fe(3+)-citrate-binding protein YfmC	O34348	yfmC	Bacillus subtilis (strain 168)
O34366	2243	8	0	23.75	654	23	4	54.37	2897	25	4	0.73	54.37	Putative flagellin YvzB	O34366	yvzB	Bacillus subtilis (strain 168)
O34384	9	1	1	8.85	9	2	2	15.62	18	2	2	4.95	15.62	Uncharacterized protein YceE	O34384	yceE	Bacillus subtilis (strain 168)
O34385	3	1	1	2.61	65	8	8	39.87	68	9	9	0	39.87	Manganese-binding lipoprotein MntA	O34385	mntA	Bacillus subtilis (strain 168)
O34469	5	2	2	4.84	0	0	0		5	2	2	4.95	4.84	Putative ATP-dependent helicase YeeB	O34469	yeeB	Bacillus subtilis (strain 168)
O34594	0	0	0		55	3	3	35.71	55	3	3	0.73	35.71	Cytochrome c-551	O34594	cccB	Bacillus subtilis (strain 168)
O34629	0	0	0		4	4	4	10.35	4	4	4	0.73	10.35	Uncharacterized lipoprotein YerH	O34629	yerH	Bacillus subtilis (strain 168)
O34633	52	4	4	40	512	17	17	93.57	564	20	20	0	93.57	Uncharacterized protein YjlC	O34633	yjlC	Bacillus subtilis (strain 168)
O34662	6	2	2	3.38	0	0	0		6	2	2	4.95	3.38	Uncharacterized aminotransferase YodT	O34662	yodT	Bacillus subtilis (strain 168)
O34752	0	0	0		11	2	2	10.04	11	2	2	4.95	10.04	Prolipoprotein diacylglyceryl transferase	O34752	lgt	Bacillus subtilis (strain 168)
O34788	166	7	7	17.05	205	12	12	44.22	371	17	17	0	46.53	(R,R)-butanediol dehydrogenase	O34788	bdhA	Bacillus subtilis (strain 168)
O34841	5	2	2	9.39	2	1	1	7.18	7	3	3	0.73	12.15	Uncharacterized protein YoeB	O34841	yoeB	Bacillus subtilis (strain 168)
O34860	0	0	0		26	9	9	37.91	26	9	9	0	37.91	RsbT co-antagonist protein RsbRB	O34860	rsbRB	Bacillus subtilis (strain 168)
O34863	0	0	0		2	2	2	4.49	2	2	2	4.95	4.49	UvrABC system protein A	O34863	uvrA	Bacillus subtilis (strain 168)
O34866	0	0	0		92	18	18	58.97	92	18	18	0	58.97	Putative carboxypeptidase YodJ	O34866	yodJ	Bacillus subtilis (strain 168)
O34924	0	0	0		84	11	11	38.94	84	11	11	0	38.94	Putative aminopeptidase YtoP	O34924	ytoP	Bacillus subtilis (strain 168)
O34942	2	2	2	3.08	0	0	0		2	2	2	4.95	3.08	ATP-dependent DNA helicase RecG	O34942	recG	Bacillus subtilis (strain 168)
P02394	1	1	1	5.69	3	2	2	19.51	4	3	3	0.73	19.51	50S ribosomal protein L7/L12	P02394	rplL	Bacillus subtilis (strain 168)
P02968	8082	72	64	57.57	8226	131	112	91.45	16308	157	136	0	91.45	Flagellin	P02968	hag	Bacillus subtilis (strain 168)
P05653	3	2	2	3.53	129	13	13	14.98	132	13	13	0	14.98	DNA gyrase subunit A	P05653	gyrA	Bacillus subtilis (strain 168)
P05657	19	2	2	9.57	0	0	0		19	2	2	4.95	9.57	50S ribosomal protein L27	P05657	rpmA	Bacillus subtilis (strain 168)
P08750	224	13	13	23.02	478	31	31	54.85	702	38	38	0	56.66	D-alanyl-D-alanine carboxypeptidase DacA	P08750	dacA	Bacillus subtilis (strain 168)
P08838	0	0	0		69	10	10	22.46	69	10	10	0	22.46	Phosphoenolpyruvate-protein phosphotransferase	P08838	ptsI	Bacillus subtilis (strain 168)
P09124	2	2	2	5.97	39	9	9	39.1	41	11	11	0	42.69	Glyceraldehyde-3-phosphate dehydrogenase 1	P09124	gapA	Bacillus subtilis (strain 168)
P0CI73	20	4	4	7.33	0	0	0		20	4	4	0.73	7.33	Glutamine--fructose-6-phosphate aminotransferase [isomerizing]	P0CI73	glmS	Bacillus subtilis (strain 168)
P0CI74	19	2	2	23.47	5	2	2	21.43	24	4	4	0.73	29.59	Cell cycle protein GpsB	P0CI74	gpsB	Bacillus subtilis (strain 168)
P0CI78	3	2	2	14.56	0	0	0		3	2	2	4.95	14.56	50S ribosomal protein L24	P0CI78	rplX	Bacillus subtilis (strain 168)
P11998	2	1	1	5.19	221	20	20	87.66	223	20	20	0	87.66	6,7-dimethyl-8-ribityllumazine synthase	P11998	ribH	Bacillus subtilis (strain 168)
P12425	453	26	26	39.41	3772	92	92	81.98	4225	95	95	0	84.46	Glutamine synthetase	P12425	glnA	Bacillus subtilis (strain 168)
P12875	4	3	3	17.21	0	0	0		4	3	3	0.73	17.21	50S ribosomal protein L14	P12875	rplN	Bacillus subtilis (strain 168)
P12877	62	4	4	8.38	0	0	0		62	4	4	0.73	8.38	50S ribosomal protein L5	P12877	rplE	Bacillus subtilis (strain 168)
P13242	1	1	1	4.86	21	6	6	16.07	22	7	7	0	20.93	CTP synthase	P13242	pyrG	Bacillus subtilis (strain 168)
P13243	2	1	1	3.16	60	6	6	23.86	62	7	7	0	23.86	Probable fructose-bisphosphate aldolase	P13243	fbaA	Bacillus subtilis (strain 168)
P13267	2	2	2	2.37	0	0	0		2	2	2	4.95	2.37	DNA polymerase III PolC-type	P13267	polC	Bacillus subtilis (strain 168)
P13714	18	3	3	10.94	73	17	17	45	91	18	18	0	45	L-lactate dehydrogenase	P13714	ldh	Bacillus subtilis (strain 168)
P16524	48	6	6	11.96	8	2	2	4.83	56	8	8	0	16.79	Putative N-acetyl-LL-diaminopimelate aminotransferase	P16524	patA	Bacillus subtilis (strain 168)
P17820	4	2	2	6.22	0	0	0		4	2	2	4.95	6.22	Chaperone protein DnaK	P17820	dnaK	Bacillus subtilis (strain 168)
P17865	1	1	1	7.07	2	2	2	9.95	3	3	3	0.73	17.02	Cell division protein FtsZ	P17865	ftsZ	Bacillus subtilis (strain 168)
P18158	5	2	2	3.6	0	0	0		5	2	2	4.95	3.6	Aerobic glycerol-3-phosphate dehydrogenase	P18158	glpD	Bacillus subtilis (strain 168)
P19405	76	5	5	10.61	0	0	0		76	5	5	0.73	10.61	Alkaline phosphatase 3	P19405	phoB	Bacillus subtilis (strain 168)
P19582	0	0	0		4	2	2	7.62	4	2	2	4.95	7.62	Homoserine dehydrogenase	P19582	hom	Bacillus subtilis (strain 168)
P19669	0	0	0		63	9	9	43.87	63	9	9	0	43.87	Transaldolase	P19669	tal	Bacillus subtilis (strain 168)
P19946	32	2	2	8.22	0	0	0		32	2	2	4.95	8.22	50S ribosomal protein L15	P19946	rplO	Bacillus subtilis (strain 168)
P20166	52	5	5	9.59	6	2	2	2.58	58	7	7	0	12.16	PTS system glucose-specific EIICBA component	P20166	ptsG	Bacillus subtilis (strain 168)
P20429	0	0	0		24	2	2	8.6	24	2	2	4.95	8.6	DNA-directed RNA polymerase subunit alpha	P20429	rpoA	Bacillus subtilis (strain 168)
P21464	476	17	17	24.39	58	4	4	25.61	534	20	20	0	34.15	30S ribosomal protein S2	P21464	rpsB	Bacillus subtilis (strain 168)
P21466	334	6	6	25	0	0	0		334	6	6	0	25	30S ribosomal protein S4	P21466	rpsD	Bacillus subtilis (strain 168)
P21469	145	4	4	13.46	0	0	0		145	4	4	0.73	13.46	30S ribosomal protein S7	P21469	rpsG	Bacillus subtilis (strain 168)
P21473	56	5	5	31.46	0	0	0		56	5	5	0.73	31.46	30S ribosomal protein S15	P21473	rpsO	Bacillus subtilis (strain 168)
P21475	10	2	2	22.78	0	0	0		10	2	2	4.95	22.78	30S ribosomal protein S18	P21475	rpsR	Bacillus subtilis (strain 168)
P21880	758	29	29	30	5612	132	131	80.64	6370	134	133	0	80.64	Dihydrolipoyl dehydrogenase	P21880	pdhD	Bacillus subtilis (strain 168)
P21881	84	10	10	15.36	3177	88	88	80.59	3261	88	88	0	80.59	Pyruvate dehydrogenase E1 component subunit alpha	P21881	pdhA	Bacillus subtilis (strain 168)
P21882	553	19	19	34.77	5750	92	91	83.69	6303	93	92	0	83.69	Pyruvate dehydrogenase E1 component subunit beta	P21882	pdhB	Bacillus subtilis (strain 168)
P21883	1635	48	48	40.5	7413	138	138	83.71	9048	147	147	0	83.71	Dihydrolipoyllysine-residue acetyltransferase component of pyruvate dehydrogenase complex	P21883	pdhC	Bacillus subtilis (strain 168)
P22326	0	0	0		12	4	4	11.14	12	4	4	0.73	11.14	Tyrosine--tRNA ligase 1	P22326	tyrS1	Bacillus subtilis (strain 168)
P23446	223	14	14	43.56	199	6	6	34.47	422	17	17	0	59.09	Flagellar basal-body rod protein FlgG	P23446	flgG	Bacillus subtilis (strain 168)
P23966	0	0	0		8	3	3	11.44	8	3	3	0.73	11.44	1,4-Dihydroxy-2-naphthoyl-CoA synthase	P23966	menB	Bacillus subtilis (strain 168)
P24137	31	3	3	9.84	0	0	0		31	3	3	0.73	9.84	Oligopeptide transport ATP-binding protein OppF	P24137	oppF	Bacillus subtilis (strain 168)
P24141	74	7	7	14.31	257	25	25	36.51	331	27	27	0	37.98	Oligopeptide-binding protein OppA	P24141	oppA	Bacillus subtilis (strain 168)
P24327	0	0	0		57	9	9	31.16	57	9	9	0	31.16	Foldase protein PrsA	P24327	prsA	Bacillus subtilis (strain 168)
P25994	0	0	0		5	2	2	1.59	5	2	2	4.95	1.59	Carbamoyl-phosphate synthase pyrimidine-specific large chain	P25994	pyrAB	Bacillus subtilis (strain 168)
P26901	0	0	0		32	5	5	10.77	32	5	5	0.73	10.77	Vegetative catalase	P26901	katA	Bacillus subtilis (strain 168)
P26908	3	2	2	17.65	0	0	0		3	2	2	4.95	17.65	50S ribosomal protein L21	P26908	rplU	Bacillus subtilis (strain 168)
P27206	5	2	2	0.89	0	0	0		5	2	2	4.95	0.89	Surfactin synthase subunit 1	P27206	srfAA	Bacillus subtilis (strain 168)
P27876	1	1	1	10.28	3	2	2	9.09	4	3	3	0.73	19.37	Triosephosphate isomerase	P27876	tpiA	Bacillus subtilis (strain 168)
P28598	149	2	2	2.94	2660	95	95	81.8	2809	95	95	0	81.8	60 kDa chaperonin	P28598	groL	Bacillus subtilis (strain 168)
P28628	13	3	3	11.41	3	1	1	5.98	16	4	4	0.73	17.39	Signal peptidase I S	P28628	sipS	Bacillus subtilis (strain 168)
P29726	0	0	0		4	2	2	7.67	4	2	2	4.95	7.67	Adenylosuccinate synthetase	P29726	purA	Bacillus subtilis (strain 168)
P29727	0	0	0		20	6	6	16.37	20	6	6	0	16.37	GMP synthase [glutamine-hydrolyzing]	P29727	guaA	Bacillus subtilis (strain 168)
P32395	0	0	0		5	2	2	9.63	5	2	2	4.95	9.63	Uroporphyrinogen decarboxylase	P32395	hemE	Bacillus subtilis (strain 168)
P33166	187	11	11	20.96	78	10	10	29.04	265	20	20	0	43.43	Elongation factor Tu	P33166	tuf	Bacillus subtilis (strain 168)
P34956	0	0	0		10	4	4	7.24	10	4	4	0.73	7.24	Quinol oxidase subunit 1	P34956	qoxB	Bacillus subtilis (strain 168)
P34957	15	4	4	9.35	48	7	7	28.66	63	9	9	0	31.15	Quinol oxidase subunit 2	P34957	qoxA	Bacillus subtilis (strain 168)
P36946	4	2	2	11.45	0	0	0		4	2	2	4.95	11.45	D-ribose pyranase	P36946	rbsD	Bacillus subtilis (strain 168)
P37253	0	0	0		198	20	20	58.48	198	20	20	0	58.48	Ketol-acid reductoisomerase	P37253	ilvC	Bacillus subtilis (strain 168)
P37472	0	0	0		3	2	2	14.44	3	2	2	4.95	14.44	Hypoxanthine-guanine phosphoribosyltransferase	P37472	hprT	Bacillus subtilis (strain 168)
P37476	0	0	0		2	2	2	4.87	2	2	2	4.95	4.87	ATP-dependent zinc metalloprotease FtsH	P37476	ftsH	Bacillus subtilis (strain 168)
P37477	0	0	0		11	2	2	6.81	11	2	2	4.95	6.81	Lysine--tRNA ligase	P37477	lysS	Bacillus subtilis (strain 168)
P37527	29	3	3	12.24	147	18	18	56.12	176	18	18	0	56.12	Pyridoxal biosynthesis lyase PdxS	P37527	pdxS	Bacillus subtilis (strain 168)
P37580	0	0	0		35	8	8	24.44	35	8	8	0	24.44	Iron(3+)-hydroxamate-binding protein FhuD	P37580	fhuD	Bacillus subtilis (strain 168)
P37808	358	8	8	10.56	92	11	11	21.51	450	15	15	0	22.91	ATP synthase subunit alpha	P37808	atpA	Bacillus subtilis (strain 168)
P37809	276	9	9	13.74	96	15	15	34.88	372	20	20	0	36.58	ATP synthase subunit beta	P37809	atpD	Bacillus subtilis (strain 168)
P37869	141	13	13	25.35	324	22	22	62.33	465	32	32	0	73.49	Enolase	P37869	eno	Bacillus subtilis (strain 168)
P37870	0	0	0		47	7	7	6.12	47	7	7	0	6.12	DNA-directed RNA polymerase subunit beta	P37870	rpoB	Bacillus subtilis (strain 168)
P37941	0	0	0		33	7	6	17.74	33	7	6	0	17.74	2-oxoisovalerate dehydrogenase subunit beta	P37941	bfmBAB	Bacillus subtilis (strain 168)
P37942	0	0	0		112	11	11	25.24	112	11	11	0	25.24	Lipoamide acyltransferase component of branched-chain alpha-keto acid dehydrogenase complex	P37942	bfmBB	Bacillus subtilis (strain 168)
P38494	0	0	0		9	4	4	8.9	9	4	4	0.73	8.9	30S ribosomal protein S1 homolog	P38494	ypfD	Bacillus subtilis (strain 168)
P39216	2	2	2	4.53	0	0	0		2	2	2	4.95	4.53	Methyl-accepting chemotaxis protein TlpA	P39216	tlpA	Bacillus subtilis (strain 168)
P39645	2	1	1	2.76	22	4	4	15.35	24	4	4	0.73	15.35	Putative heme-dependent peroxidase YwfI	P39645	ywfI	Bacillus subtilis (strain 168)
P39646	0	0	0		5	2	2	13	5	2	2	4.95	13	Phosphate acetyltransferase	P39646	pta	Bacillus subtilis (strain 168)
P39772	0	0	0		3	2	2	4.19	3	2	2	4.95	4.19	Asparagine--tRNA ligase	P39772	asnS	Bacillus subtilis (strain 168)
P39773	0	0	0		5	2	2	4.11	5	2	2	4.95	4.11	2,3-bisphosphoglycerate-independent phosphoglycerate mutase	P39773	gpmI	Bacillus subtilis (strain 168)
P39779	0	0	0		8	2	2	10.81	8	2	2	4.95	10.81	GTP-sensing transcriptional pleiotropic repressor CodY	P39779	codY	Bacillus subtilis (strain 168)
P39793	57	4	4	7.55	238	23	23	27.9	295	25	25	0	28.34	Penicillin-binding protein 1A/1B	P39793	ponA	Bacillus subtilis (strain 168)
P39794	3	2	2	15.53	0	0	0		3	2	2	4.95	15.53	PTS system trehalose-specific EIIBC component	P39794	treP	Bacillus subtilis (strain 168)
P39810	3	1	1	4.93	7	2	2	8.68	10	2	2	4.95	8.68	Flagellar hook-associated protein 1	P39810	flgK	Bacillus subtilis (strain 168)
P40406	30	4	4	6.39	0	0	0		30	4	4	0.73	6.39	Beta-hexosaminidase	P40406	nagZ	Bacillus subtilis (strain 168)
P40409	2	2	2	10.41	41	9	9	33.12	43	11	11	0	36.28	Iron-uptake system-binding protein	P40409	feuA	Bacillus subtilis (strain 168)
P40872	6	3	3	1.17	2	2	2	0.92	8	5	5	0.73	1.74	Polyketide synthase PksM	P40872	pksM	Bacillus subtilis (strain 168)
P40924	0	0	0		48	3	3	13.96	48	3	3	0.73	13.96	Phosphoglycerate kinase	P40924	pgk	Bacillus subtilis (strain 168)
P42060	11	2	2	7.96	0	0	0		11	2	2	4.95	7.96	50S ribosomal protein L22	P42060	rplV	Bacillus subtilis (strain 168)
P42175	179	13	13	9.93	114	19	19	19.54	293	29	29	0	26.14	Nitrate reductase alpha chain	P42175	narG	Bacillus subtilis (strain 168)
P42176	127	7	7	13.35	60	8	8	27.93	187	15	15	0	33.88	Nitrate reductase beta chain	P42176	narH	Bacillus subtilis (strain 168)
P42199	0	0	0		100	10	10	44.4	100	10	10	0	44.4	L-cystine-binding protein TcyA	P42199	tcyA	Bacillus subtilis (strain 168)
P42297	20	4	4	12.16	15	2	2	6.08	35	4	4	0.73	12.16	Universal stress protein YxiE	P42297	yxiE	Bacillus subtilis (strain 168)
P42400	40	1	1	2.44	19	3	3	9.06	59	3	3	0.73	9.06	Probable ABC transporter extracellular-binding protein YckB	P42400	yckB	Bacillus subtilis (strain 168)
P42409	0	0	0		10	2	2	7.66	10	2	2	4.95	7.66	RsbT co-antagonist protein RsbRA	P42409	rsbRA	Bacillus subtilis (strain 168)
P42971	214	6	6	2.69	143	23	23	39.67	357	28	28	0	39.67	Penicillin-binding protein 3	P42971	pbpC	Bacillus subtilis (strain 168)
P42974	1	1	1	1.77	44	10	10	28.29	45	10	10	0	28.29	NADH dehydrogenase	P42974	ahpF	Bacillus subtilis (strain 168)
P45694	0	0	0		73	9	9	12.89	73	9	9	0	12.89	Transketolase	P45694	tkt	Bacillus subtilis (strain 168)
P45921	262	12	7	22.19	26	3	1	14.79	288	13	7	0	22.83	Uncharacterized protein YqbE	P45921	yqbE	Bacillus subtilis (strain 168)
P46898	40	2	2	13.97	0	0	0		40	2	2	4.95	13.97	50S ribosomal protein L6	P46898	rplF	Bacillus subtilis (strain 168)
P46899	36	2	2	7.5	0	0	0		36	2	2	4.95	7.5	50S ribosomal protein L18	P46899	rplR	Bacillus subtilis (strain 168)
P49787	0	0	0		10	2	2	5.56	10	2	2	4.95	5.56	Biotin carboxylase 1	P49787	accC1	Bacillus subtilis (strain 168)
P49814	0	0	0		32	6	6	26.92	32	6	6	0	26.92	Malate dehydrogenase	P49814	mdh	Bacillus subtilis (strain 168)
P50849	13	4	4	6.52	74	15	15	15.89	87	15	15	0	15.89	Polyribonucleotide nucleotidyltransferase	P50849	pnp	Bacillus subtilis (strain 168)
P54325	243	7	7	9.9	7	3	3	7.07	250	9	9	0	14.55	Phage-like element PBSX protein XkdE	P54325	xkdE	Bacillus subtilis (strain 168)
P54326	0	0	0		21	2	2	11.27	21	2	2	4.95	11.27	Phage-like element PBSX protein XkdF	P54326	xkdF	Bacillus subtilis (strain 168)
P54327	1974	50	45	83.6	246	18	16	73.31	2220	51	45	0	84.24	Phage-like element PBSX protein XkdG	P54327	xkdG	Bacillus subtilis (strain 168)
P54331	72	6	6	22.96	0	0	0		72	6	6	0	22.96	Phage-like element PBSX protein XkdK	P54331	xkdK	Bacillus subtilis (strain 168)
P54332	188	3	3	29.25	7	2	2	15.65	195	4	4	0.73	37.41	Phage-like element PBSX protein XkdM	P54332	xkdM	Bacillus subtilis (strain 168)
P54334	25	4	4	3.3	4	1	1	1.5	29	5	5	0.73	3.9	Phage-like element PBSX protein XkdO	P54334	xkdO	Bacillus subtilis (strain 168)
P54339	335	16	16	27.59	21	7	7	28.74	356	20	20	0	43.97	Phage-like element PBSX protein XkdT	P54339	xkdT	Bacillus subtilis (strain 168)
P54341	225	12	12	27.07	57	5	5	11.64	282	14	14	0	27.07	Phage-like element PBSX protein XkdV	P54341	xkdV	Bacillus subtilis (strain 168)
P54375	18	1	1	4.95	8	3	3	22.28	26	4	4	0.73	22.28	Superoxide dismutase [Mn]	P54375	sodA	Bacillus subtilis (strain 168)
P54383	3	2	2	11.82	0	0	0		3	2	2	4.95	11.82	Farnesyl diphosphate synthase	P54383	ispA	Bacillus subtilis (strain 168)
P54423	680	21	21	11.19	1747	81	81	48.66	2427	90	90	0	48.77	Cell wall-associated protease	P54423	wprA	Bacillus subtilis (strain 168)
P54523	2	2	2	3	0	0	0		2	2	2	4.95	3	1-deoxy-D-xylulose-5-phosphate synthase	P54523	dxs	Bacillus subtilis (strain 168)
P54531	0	0	0		104	12	12	33.79	104	12	12	0	33.79	Leucine dehydrogenase	P54531	yqiT	Bacillus subtilis (strain 168)
P54533	1	1	1	2.11	21	4	3	10.55	22	5	4	0.73	10.55	Dihydrolipoyl dehydrogenase	P54533	bfmBC	Bacillus subtilis (strain 168)
P54547	0	0	0		7	2	2	9.82	7	2	2	4.95	9.82	Glucose-6-phosphate 1-dehydrogenase	P54547	zwf	Bacillus subtilis (strain 168)
P54602	189	15	15	9.53	0	0	0		189	15	15	0	9.53	Endonuclease YhcR	P54602	yhcR	Bacillus subtilis (strain 168)
P54616	0	0	0		12	3	3	12.4	12	3	3	0.73	12.4	Enoyl-[acyl-carrier-protein] reductase [NADH] FabI	P54616	fabI	Bacillus subtilis (strain 168)
P54617	5	1	1	3.96	26	4	4	12.33	31	4	4	0.73	12.33	Phage shock protein A homolog	P54617	ydjF	Bacillus subtilis (strain 168)
P54941	124	6	6	13.71	191	18	18	39.56	315	20	20	0	39.56	Iron(3+)-hydroxamate-binding protein YxeB	P54941	yxeB	Bacillus subtilis (strain 168)
P54952	0	0	0		10	3	3	14.02	10	3	3	0.73	14.02	Probable amino-acid-binding protein YxeM	P54952	yxeM	Bacillus subtilis (strain 168)
P55910	2	1	1	7.21	31	8	8	17.56	33	9	9	0	19.41	L-lactate permease	P55910	lctP	Bacillus subtilis (strain 168)
P71013	0	0	0		8	5	5	23.32	8	5	5	0.73	23.32	Signal peptidase I T	P71013	sipT	Bacillus subtilis (strain 168)
P71021	26	2	2	7.32	3	2	2	17.68	29	4	4	0.73	25	Septum site-determining protein DivIVA	P71021	divIVA	Bacillus subtilis (strain 168)
P80239	0	0	0		47	7	7	48.66	47	7	7	0	48.66	Alkyl hydroperoxide reductase subunit C	P80239	ahpC	Bacillus subtilis (strain 168)
P80643	0	0	0		7	2	2	31.17	7	2	2	4.95	31.17	Acyl carrier protein	P80643	acpA	Bacillus subtilis (strain 168)
P80698	49	5	5	13.44	8	3	3	13.92	57	6	6	0	18.87	Trigger factor	P80698	tig	Bacillus subtilis (strain 168)
P80700	0	0	0		43	8	8	38.57	43	8	8	0	38.57	Elongation factor Ts	P80700	tsf	Bacillus subtilis (strain 168)
P80859	3	1	1	2.99	10	2	2	7.04	13	3	3	0.73	10.02	6-phosphogluconate dehydrogenase, NADP(+)-dependent, decarboxylating	P80859	gndA	Bacillus subtilis (strain 168)
P80860	0	0	0		254	20	20	44.67	254	20	20	0	44.67	Glucose-6-phosphate isomerase	P80860	pgi	Bacillus subtilis (strain 168)
P80861	20	2	2	2.55	133	16	16	33.42	153	16	16	0	33.42	NADH dehydrogenase-like protein YjlD	P80861	yjlD	Bacillus subtilis (strain 168)
P80864	0	0	0		7	2	2	22.75	7	2	2	4.95	22.75	Probable thiol peroxidase	P80864	tpx	Bacillus subtilis (strain 168)
P80868	14	3	3	3.18	36	9	9	16.76	50	11	11	0	18.06	Elongation factor G	P80868	fusA	Bacillus subtilis (strain 168)
P80879	1	1	1	18.62	84	5	5	31.03	85	5	5	0.73	31.03	General stress protein 20U	P80879	dps	Bacillus subtilis (strain 168)
P80885	0	0	0		8	2	2	4.44	8	2	2	4.95	4.44	Pyruvate kinase	P80885	pyk	Bacillus subtilis (strain 168)
P94356	25	3	3	15	355	16	16	58.33	380	17	17	0	58.33	Uncharacterized protein YxkC	P94356	yxkC	Bacillus subtilis (strain 168)
P94364	0	0	0		9	3	3	3.85	9	3	3	0.73	3.85	Cytochrome bd ubiquinol oxidase subunit 1	P94364	cydA	Bacillus subtilis (strain 168)
P94365	1	1	1	2.37	12	2	2	5.03	13	2	2	4.95	5.03	Cytochrome bd ubiquinol oxidase subunit 2	P94365	cydB	Bacillus subtilis (strain 168)
P94421	116	4	4	8.2	3	1	1	2.21	119	5	5	0.73	10.41	Uncharacterized ABC transporter solute-binding protein YclQ	P94421	yclQ	Bacillus subtilis (strain 168)
P94428	0	0	0		3	2	2	4.76	3	2	2	4.95	4.76	Succinate-semialdehyde dehydrogenase [NADP(+)]	P94428	gabD	Bacillus subtilis (strain 168)
P94431	48	3	3	10.29	57	3	3	23.04	105	6	6	0	23.04	Uncharacterized protein YcnI	P94431	ycnI	Bacillus subtilis (strain 168)
P94461	2	2	2	2.48	3	1	1	0.99	5	2	2	4.95	2.48	Primosomal protein N'	P94461	priA	Bacillus subtilis (strain 168)
P94521	3	2	2	10.53	304	22	22	59.56	307	22	22	0	59.56	Putative aminopeptidase YsdC	P94521	ysdC	Bacillus subtilis (strain 168)
P96499	0	0	0		21	4	4	9.21	21	4	4	0.73	9.21	Putative transcriptional regulator YvhJ	P96499	yvhJ	Bacillus subtilis (strain 168)
P96583	10	2	2	3.3	1	1	1	1.65	11	2	2	4.95	3.3	DNA topoisomerase 3	P96583	topB	Bacillus subtilis (strain 168)
Q01466	6	2	2	7.24	3	2	2	10.69	9	3	3	0.73	14.83	Cell shape-determining protein MreC	Q01466	mreC	Bacillus subtilis (strain 168)
Q02115	0	0	0		23	4	4	16.01	23	4	4	0.73	16.01	Transcriptional regulator LytR	Q02115	lytR	Bacillus subtilis (strain 168)
Q04777	0	0	0		2	2	2	13.33	2	2	2	4.95	13.33	Alpha-acetolactate decarboxylase	Q04777	alsD	Bacillus subtilis (strain 168)
Q04789	0	0	0		359	32	32	55.96	359	32	32	0	55.96	Acetolactate synthase	Q04789	alsS	Bacillus subtilis (strain 168)
Q07833	27	2	2	0.99	13	2	2	1.16	40	3	3	0.73	1.46	tRNA nuclease WapA	Q07833	wapA	Bacillus subtilis (strain 168)
Q08352	6	1	1	7.14	32	7	7	24.6	38	8	8	0	31.75	Alanine dehydrogenase	Q08352	ald	Bacillus subtilis (strain 168)
Q45493	269	18	17	22.7	224	35	35	56.04	493	43	42	0	60	Ribonuclease J1	Q45493	rnjA	Bacillus subtilis (strain 168)
Q45596	15	2	2	30.61	0	0	0		15	2	2	4.95	30.61	Putative exported peptide YydF	Q45596	yydF	Bacillus subtilis (strain 168)
Q45597	13	2	2	2.81	6	4	4	6.86	19	6	6	0	8.11	Fructose-1,6-bisphosphatase class 3	Q45597	fbp	Bacillus subtilis (strain 168)
Q795Q5	0	0	0		9	2	2	16.94	9	2	2	4.95	16.94	Uncharacterized membrane protein YttA	Q795Q5	yttA	Bacillus subtilis (strain 168)
Q9KWU4	0	0	0		5	2	2	2.53	5	2	2	4.95	2.53	Pyruvate carboxylase	Q9KWU4	pyc	Bacillus subtilis (strain 168)
