# Supplementary material for: Extracellular vesicle proteomes reflect developmental phases of Bacillus subtilis
Source: Clin Proteomics. 2016 Mar 9;13:6. doi: 10.1186/s12014-016-9107-z (PMC4784445; doi:10.1186/s12014-016-9107-z)
Supplement: Supplementary file 2 — 10.1186/s12014-016-9107-z Differentially abundant proteins in sporulating (Spo) and vegetative (Veg) extra-cellular vesicles. [file 12014_2016_9107_MOESM2_ESM.xlsx]

## Sheet: Spectral Counts
Table S2: Differentially abundant proteins in sporulating (Spo) and vegetative (Veg) extra-cellular vesicles.
Protein	Spo Counts	Spo LOD	Spo Rsc	Spo Fisher High FDR	Veg Counts	Veg LOD	Veg Rsc	Veg Fisher High FDR	Total	chi^2 FDR	Description	Entry	Gene	Organism
O34366	2243	1.31911	3.06877	0	654	-1.61123	-3.06877	1	2897	0	Putative flagellin YvzB	O34366	yvzB	Bacillus subtilis (strain 168)
P02968	8082	0.675445	1.53959	0	8226	-0.451347	-1.53959	1	16308	0	Flagellin	P02968	hag	Bacillus subtilis (strain 168)
P54327	1974	1.5188	4.28298	0	246	-2.63786	-4.28298	1	2220	0	Phage-like element PBSX protein XkdG	P54327	xkdG	Bacillus subtilis (strain 168)
P21464	476	1.52236	4.19291	2.73734e-173	58	-2.66675	-4.19291	1	534	7.50469e-184	30S ribosomal protein S2	P21464	rpsB	Bacillus subtilis (strain 168)
P21466	334	1.68824	9.24219	1.13982e-169	0		-9.24219	1	334	3.22718e-162	30S ribosomal protein S4	P21466	rpsD	Bacillus subtilis (strain 168)
O31760	504	1.45607	3.68515	2.59252e-164	88	-2.21405	-3.68515	1	592	7.95147e-177	Ribonuclease J2	O31760	rnjB	Bacillus subtilis (strain 168)
P54339	335	1.60052	5.09211	4.74899e-140	21	-3.54745	-5.09211	1	356	9.48972e-145	Phage-like element PBSX protein XkdT	P54339	xkdT	Bacillus subtilis (strain 168)
P54325	243	1.64727	6.05638	2.54071e-111	7	-4.62246	-6.05638	1	250	4.21244e-112	Phage-like element PBSX protein XkdE	P54325	xkdE	Bacillus subtilis (strain 168)
P45921	262	1.55174	4.44139	2.49396e-100	26	-2.93352	-4.44139	1	288	4.44215e-106	Uncharacterized protein YqbE	P45921	yqbE	Bacillus subtilis (strain 168)
P37808	358	1.35828	3.11968	3.17691e-99	92	-1.75425	-3.11968	1	450	1.41984e-108	ATP synthase subunit alpha	P37808	atpA	Bacillus subtilis (strain 168)
P54602	189	1.68824	8.4149	8.74028e-96	0		-8.4149	1	189	2.66443e-92	Endonuclease YhcR	P54602	yhcR	Bacillus subtilis (strain 168)
P54332	188	1.6355	5.68455	3.81251e-84	7	-4.26401	-5.68455	1	195	1.15702e-85	Phage-like element PBSX protein XkdM	P54332	xkdM	Bacillus subtilis (strain 168)
P21469	145	1.68824	8.03244	2.15673e-73	0		-8.03244	1	145	4.45013e-71	30S ribosomal protein S7	P21469	rpsG	Bacillus subtilis (strain 168)
P37809	276	1.25761	2.67953	1.00571e-64	96	-1.41823	-2.67953	1	372	2.15201e-71	ATP synthase subunit beta	P37809	atpD	Bacillus subtilis (strain 168)
P54341	225	1.36247	3.12339	5.66925e-63	57	-1.77069	-3.12339	1	282	3.95883e-69	Phage-like element PBSX protein XkdV	P54341	xkdV	Bacillus subtilis (strain 168)
P94421	116	1.6514	5.94599	9.89872e-54	3	-4.77389	-5.94599	1	119	2.1689e-54	Uncharacterized ABC transporter solute-binding protein YclQ	P94421	yclQ	Bacillus subtilis (strain 168)
P33166	187	1.18529	2.41073	6.82947e-39	78	-1.22848	-2.41073	1	265	4.49871e-43	Elongation factor Tu	P33166	tuf	Bacillus subtilis (strain 168)
P19405	76	1.68824	7.10691	2.32335e-38	0		-7.10691	1	76	1.02413e-37	Alkaline phosphatase 3	P19405	phoB	Bacillus subtilis (strain 168)
P54331	72	1.68824	7.02994	2.39674e-36	0		-7.02994	1	72	8.27467e-36	Phage-like element PBSX protein XkdK	P54331	xkdK	Bacillus subtilis (strain 168)
P12877	62	1.68824	6.81749	2.81076e-31	0		-6.81749	1	62	5.54628e-31	50S ribosomal protein L5	P12877	rplE	Bacillus subtilis (strain 168)
O31742	59	1.68824	6.74719	9.01162e-30	0		-6.74719	1	59	1.5392e-29	50S ribosomal protein L19	O31742	rplS	Bacillus subtilis (strain 168)
P42971	214	0.949927	1.73987	1.33185e-28	143	-0.783939	-1.73987	1	357	2.50844e-31	Penicillin-binding protein 3	P42971	pbpC	Bacillus subtilis (strain 168)
P21473	56	1.68824	6.6733	2.76908e-28	0		-6.6733	1	56	3.89274e-28	30S ribosomal protein S15	P21473	rpsO	Bacillus subtilis (strain 168)
Q45493	269	0.814259	1.42648	1.34517e-26	224	-0.602119	-1.42648	1	493	8.65163e-29	Ribonuclease J1	Q45493	rnjA	Bacillus subtilis (strain 168)
P42175	179	0.977299	1.80615	1.89687e-25	114	-0.825897	-1.80615	1	293	5.50132e-28	Nitrate reductase alpha chain	P42175	narG	Bacillus subtilis (strain 168)
P42176	127	1.13003	2.2252	2.73291e-24	60	-1.10403	-2.2252	1	187	6.16829e-27	Nitrate reductase beta chain	P42176	narH	Bacillus subtilis (strain 168)
P46898	40	1.68824	6.19933	3.27173e-20	0		-6.19933	1	40	1.90315e-20	50S ribosomal protein L6	P46898	rplF	Bacillus subtilis (strain 168)
P23446	223	0.768041	1.32463	6.63353e-20	199	-0.548505	-1.32463	1	422	1.7091e-21	Flagellar basal-body rod protein FlgG	P23446	flgG	Bacillus subtilis (strain 168)
P20166	52	1.5307	4.0323	1.09904e-19	6	-2.73705	-4.0323	1	58	2.34925e-21	PTS system glucose-specific EIICBA component	P20166	ptsG	Bacillus subtilis (strain 168)
P46899	36	1.68824	6.0519	3.19136e-18	0		-6.0519	1	36	1.63001e-18	50S ribosomal protein L18	P46899	rplR	Bacillus subtilis (strain 168)
P80698	49	1.47006	3.5969	6.87215e-17	8	-2.29692	-3.5969	1	57	1.39044e-18	Trigger factor	P80698	tig	Bacillus subtilis (strain 168)
P16524	48	1.46585	3.56783	1.84984e-16	8	-2.27139	-3.56783	1	56	3.90295e-18	Putative N-acetyl-LL-diaminopimelate aminotransferase	P16524	patA	Bacillus subtilis (strain 168)
P19946	32	1.68824	5.88775	3.14277e-16	0		-5.88775	1	32	1.40728e-16	50S ribosomal protein L15	P19946	rplO	Bacillus subtilis (strain 168)
P24137	31	1.68824	5.84362	9.84e-16	0		-5.84362	1	31	4.25001e-16	Oligopeptide transport ATP-binding protein OppF	P24137	oppF	Bacillus subtilis (strain 168)
P40406	30	1.68824	5.79811	3.08346e-15	0		-5.79811	1	30	1.28472e-15	Beta-hexosaminidase	P40406	nagZ	Bacillus subtilis (strain 168)
O07021	34	1.4903	3.65007	2.6615e-12	5	-2.4275	-3.65007	1	39	1.31087e-13	Lactate utilization protein B	O07021	lutB	Bacillus subtilis (strain 168)
P0CI73	20	1.68824	5.24104	3.55192e-10	0		-5.24104	1	20	8.82313e-11	Glutamine--fructose-6-phosphate aminotransferase [isomerizing]	P0CI73	glmS	Bacillus subtilis (strain 168)
P71021	26	1.5307	3.83462	3.87948e-10	3	-2.73705	-3.83462	1	29	3.10106e-11	Septum site-determining protein DivIVA	P71021	divIVA	Bacillus subtilis (strain 168)
P05657	19	1.68824	5.17143	1.08662e-09	0		-5.17143	1	19	2.70012e-10	50S ribosomal protein L27	P05657	rpmA	Bacillus subtilis (strain 168)
P54334	25	1.47412	3.47572	5.43761e-09	4	-2.32201	-3.47572	1	29	4.30156e-10	Phage-like element PBSX protein XkdO	P54334	xkdO	Bacillus subtilis (strain 168)
O32258	17	1.68824	5.02127	1.07467e-08	0		-5.02127	1	17	2.45906e-09	Uncharacterized glycosylase YvbX	O32258	yvbX	Bacillus subtilis (strain 168)
P42400	40	1.12753	2.18083	3.20796e-08	19	-1.09875	-2.18083	1	59	3.15904e-09	Probable ABC transporter extracellular-binding protein YckB	P42400	yckB	Bacillus subtilis (strain 168)
O34788	166	0.528005	0.854862	8.45087e-08	205	-0.319825	-0.854862	1	371	3.21306e-08	(R,R)-butanediol dehydrogenase	O34788	bdhA	Bacillus subtilis (strain 168)
Q45596	15	1.68824	4.85368	1.04103e-07	0		-4.85368	1	15	2.26319e-08	Putative exported peptide YydF	Q45596	yydF	Bacillus subtilis (strain 168)
P0CI74	19	1.35121	2.84935	7.02186e-06	5	-1.72706	-2.84935	1	24	9.22747e-07	Cell cycle protein GpsB	P0CI74	gpsB	Bacillus subtilis (strain 168)
Q07833	27	1.1212	2.14095	9.54352e-06	13	-1.08552	-2.14095	1	40	1.60919e-06	tRNA nuclease WapA	Q07833	wapA	Bacillus subtilis (strain 168)
P42060	11	1.68824	4.44575	1.05285e-05	0		-4.44575	1	11	1.93772e-06	50S ribosomal protein L22	P42060	rplV	Bacillus subtilis (strain 168)
P21475	10	1.68824	4.32283	3.32333e-05	0		-4.32283	1	10	5.84612e-06	30S ribosomal protein S18	P21475	rpsR	Bacillus subtilis (strain 168)
P28628	13	1.38868	2.89844	0.000196887	3	-1.87907	-2.89844	1	16	3.1658e-05	Signal peptidase I S	P28628	sipS	Bacillus subtilis (strain 168)
P96583	10	1.55074	3.4748	0.000251976	1	-2.92346	-3.4748	1	11	3.91327e-05	DNA topoisomerase 3	P96583	topB	Bacillus subtilis (strain 168)
P54375	18	1.15773	2.21053	0.000262682	8	-1.16447	-2.21053	1	26	5.58926e-05	Superoxide dismutase [Mn]	P54375	sodA	Bacillus subtilis (strain 168)
O31740	6	1.68824	3.68868	0.00318923	0		-3.68868	1	6	0.000507621	Ribosome maturation factor RimM	O31740	rimM	Bacillus subtilis (strain 168)
O34662	6	1.68824	3.68868	0.00318923	0		-3.68868	1	6	0.000507621	Uncharacterized aminotransferase YodT	O34662	yodT	Bacillus subtilis (strain 168)
Q45597	13	1.14075	2.12783	0.00318923	6	-1.127	-2.12783	1	19	0.000815289	Fructose-1,6-bisphosphatase class 3	Q45597	fbp	Bacillus subtilis (strain 168)
P54941	124	0.343229	0.536641	0.00355526	191	-0.185809	-0.536641	1	315	0.00234661	Iron(3+)-hydroxamate-binding protein YxeB	P54941	yxeB	Bacillus subtilis (strain 168)
P94431	48	0.558957	0.911606	0.00381158	57	-0.345386	-0.911606	1	105	0.00200753	Uncharacterized protein YcnI	P94431	ycnI	Bacillus subtilis (strain 168)
P42297	20	0.880886	1.54014	0.0041218	15	-0.686423	-1.54014	1	35	0.00153179	Universal stress protein YxiE	P42297	yxiE	Bacillus subtilis (strain 168)
O34469	5	1.68824	3.47449	0.00925146	0		-3.47449	1	5	0.00153179	Putative ATP-dependent helicase YeeB	O34469	yeeB	Bacillus subtilis (strain 168)
P18158	5	1.68824	3.47449	0.00925146	0		-3.47449	1	5	0.00153179	Aerobic glycerol-3-phosphate dehydrogenase	P18158	glpD	Bacillus subtilis (strain 168)
P27206	5	1.68824	3.47449	0.00925146	0		-3.47449	1	5	0.00153179	Surfactin synthase subunit 1	P27206	srfAA	Bacillus subtilis (strain 168)
P12875	4	1.68824	3.22288	0.028398	0		-3.22288	1	4	0.00457222	50S ribosomal protein L14	P12875	rplN	Bacillus subtilis (strain 168)
P17820	4	1.68824	3.22288	0.028398	0		-3.22288	1	4	0.00457222	Chaperone protein DnaK	P17820	dnaK	Bacillus subtilis (strain 168)
P36946	4	1.68824	3.22288	0.028398	0		-3.22288	1	4	0.00457222	D-ribose pyranase	P36946	rbsD	Bacillus subtilis (strain 168)
P40872	6	1.2732	2.31011	0.0407121	2	-1.46403	-2.31011	1	8	0.0112795	Polyketide synthase PksM	P40872	pksM	Bacillus subtilis (strain 168)
O32047	25	0.524742	0.855991	0.0654739	31	-0.317189	-0.855991	1	56	0.0389805	Protein translocase subunit SecDF	O32047	secDF	Bacillus subtilis (strain 168)
P0CI78	3	1.68824	2.91796	0.0824338	0		-2.91796	1	3	0.0148014	50S ribosomal protein L24	P0CI78	rplX	Bacillus subtilis (strain 168)
P26908	3	1.68824	2.91796	0.0824338	0		-2.91796	1	3	0.0148014	50S ribosomal protein L21	P26908	rplU	Bacillus subtilis (strain 168)
P39794	3	1.68824	2.91796	0.0824338	0		-2.91796	1	3	0.0148014	PTS system trehalose-specific EIIBC component	P39794	treP	Bacillus subtilis (strain 168)
P54383	3	1.68824	2.91796	0.0824338	0		-2.91796	1	3	0.0148014	Farnesyl diphosphate synthase	P54383	ispA	Bacillus subtilis (strain 168)
Q01466	6	1.10328	1.92306	0.0824338	3	-1.04899	-1.92306	1	9	0.0300536	Cell shape-determining protein MreC	Q01466	mreC	Bacillus subtilis (strain 168)
O34841	5	1.20281	2.09592	0.0905724	2	-1.27139	-2.09592	1	7	0.0300536	Uncharacterized protein YoeB	O34841	yoeB	Bacillus subtilis (strain 168)
O34384	9	0.68824	1.15256	0.193978	9	-0.46403	-1.15256	1	18	0.098197	Uncharacterized protein YceE	O34384	yceE	Bacillus subtilis (strain 168)
O34942	2	1.68824	2.53087	0.244516	0		-2.53087	1	2	0.0465837	ATP-dependent DNA helicase RecG	O34942	recG	Bacillus subtilis (strain 168)
P13267	2	1.68824	2.53087	0.244516	0		-2.53087	1	2	0.0465837	DNA polymerase III PolC-type	P13267	polC	Bacillus subtilis (strain 168)
P39216	2	1.68824	2.53087	0.244516	0		-2.53087	1	2	0.0465837	Methyl-accepting chemotaxis protein TlpA	P39216	tlpA	Bacillus subtilis (strain 168)
P54523	2	1.68824	2.53087	0.244516	0		-2.53087	1	2	0.0465837	1-deoxy-D-xylulose-5-phosphate synthase	P54523	dxs	Bacillus subtilis (strain 168)
P08750	224	0.0402682	0.0635839	0.801305	478	-0.0184905	-0.0635839	1	702	0.641533	D-alanyl-D-alanine carboxypeptidase DacA	P08750	dacA	Bacillus subtilis (strain 168)
P94461	2	0.366312	0.765245	1	3	-0.200996	-0.765245	1	5	0.685947	Primosomal protein N'	P94461	priA	Bacillus subtilis (strain 168)
P02394	1	-0.31176	0.234662	1	3	0.120932	-0.234662	1	4	0.802632	50S ribosomal protein L7/L12	P02394	rplL	Bacillus subtilis (strain 168)
P27876	1	-0.31176	0.234662	1	3	0.120932	-0.234662	1	4	0.802632	Triosephosphate isomerase	P27876	tpiA	Bacillus subtilis (strain 168)
P17865	1	0.103278	0.621716	1	2	-0.0489926	-0.621716	1	3	0.936144	Cell division protein FtsZ	P17865	ftsZ	Bacillus subtilis (strain 168)
P39810	3	-0.0487251	0.195283	1	7	0.0213967	-0.195283	1	10	0.943842	Flagellar hook-associated protein 1	P39810	flgK	Bacillus subtilis (strain 168)
O06478	0		-0.226349	1	2	0.53597	0.226349	0.827076	2	0.36156	Putative aldehyde dehydrogenase YfmT	O06478	yfmT	Bacillus subtilis (strain 168)
O31938	0		-0.226349	1	2	0.53597	0.226349	0.827076	2	0.36156	SPBc2 prophage-derived uncharacterized protein YonX	O31938	yonX	Bacillus subtilis (strain 168)
O34863	0		-0.226349	1	2	0.53597	0.226349	0.827076	2	0.36156	UvrABC system protein A	O34863	uvrA	Bacillus subtilis (strain 168)
P37476	0		-0.226349	1	2	0.53597	0.226349	0.827076	2	0.36156	ATP-dependent zinc metalloprotease FtsH	P37476	ftsH	Bacillus subtilis (strain 168)
Q04777	0		-0.226349	1	2	0.53597	0.226349	0.827076	2	0.36156	Alpha-acetolactate decarboxylase	Q04777	alsD	Bacillus subtilis (strain 168)
P80859	3	-0.427237	-0.252268	1	10	0.157458	0.252268	0.71313	13	0.561517	6-phosphogluconate dehydrogenase, NADP(+)-dependent, decarboxylating	P80859	gndA	Bacillus subtilis (strain 168)
P80868	14	-0.148261	-0.136356	1	36	0.0620387	0.136356	0.71313	50	0.66742	Elongation factor G	P80868	fusA	Bacillus subtilis (strain 168)
O31567	55	-0.0617813	-0.0704055	1	130	0.0269563	0.0704055	0.71313	185	0.720805	Probable siderophore-binding lipoprotein YfiY	O31567	yfiY	Bacillus subtilis (strain 168)
P37869	141	-0.0332951	-0.0412221	1	324	0.014733	0.0412221	0.71313	465	0.757101	Enolase	P37869	eno	Bacillus subtilis (strain 168)
O31710	0		-0.613402	1	3	0.53597	0.613402	0.620754	3	0.265995	Putative efflux system component YknX	O31710	yknX	Bacillus subtilis (strain 168)
O32165	0		-0.613402	1	3	0.53597	0.613402	0.620754	3	0.265995	FeS cluster assembly protein SufD	O32165	sufD	Bacillus subtilis (strain 168)
P37472	0		-0.613402	1	3	0.53597	0.613402	0.620754	3	0.265995	Hypoxanthine-guanine phosphoribosyltransferase	P37472	hprT	Bacillus subtilis (strain 168)
P39772	0		-0.613402	1	3	0.53597	0.613402	0.620754	3	0.265995	Asparagine--tRNA ligase	P39772	asnS	Bacillus subtilis (strain 168)
P94428	0		-0.613402	1	3	0.53597	0.613402	0.620754	3	0.265995	Succinate-semialdehyde dehydrogenase [NADP(+)]	P94428	gabD	Bacillus subtilis (strain 168)
O32162	0		-0.918287	1	4	0.53597	0.918287	0.450191	4	0.201699	FeS cluster assembly protein SufB	O32162	sufB	Bacillus subtilis (strain 168)
O34629	0		-0.918287	1	4	0.53597	0.918287	0.450191	4	0.201699	Uncharacterized lipoprotein YerH	O34629	yerH	Bacillus subtilis (strain 168)
P19582	0		-0.918287	1	4	0.53597	0.918287	0.450191	4	0.201699	Homoserine dehydrogenase	P19582	hom	Bacillus subtilis (strain 168)
P29726	0		-0.918287	1	4	0.53597	0.918287	0.450191	4	0.201699	Adenylosuccinate synthetase	P29726	purA	Bacillus subtilis (strain 168)
O32052	0		-1.16986	1	5	0.53597	1.16986	0.32384	5	0.153539	UPF0092 membrane protein YrbF	O32052	yrbF	Bacillus subtilis (strain 168)
P25994	0		-1.16986	1	5	0.53597	1.16986	0.32384	5	0.153539	Carbamoyl-phosphate synthase pyrimidine-specific large chain	P25994	pyrAB	Bacillus subtilis (strain 168)
P32395	0		-1.16986	1	5	0.53597	1.16986	0.32384	5	0.153539	Uroporphyrinogen decarboxylase	P32395	hemE	Bacillus subtilis (strain 168)
P39646	0		-1.16986	1	5	0.53597	1.16986	0.32384	5	0.153539	Phosphate acetyltransferase	P39646	pta	Bacillus subtilis (strain 168)
P39773	0		-1.16986	1	5	0.53597	1.16986	0.32384	5	0.153539	2,3-bisphosphoglycerate-independent phosphoglycerate mutase	P39773	gpmI	Bacillus subtilis (strain 168)
Q9KWU4	0		-1.16986	1	5	0.53597	1.16986	0.32384	5	0.153539	Pyruvate carboxylase	Q9KWU4	pyc	Bacillus subtilis (strain 168)
P34957	15	-0.382149	-0.447907	1	48	0.143652	0.447907	0.297132	63	0.240273	Quinol oxidase subunit 2	P34957	qoxA	Bacillus subtilis (strain 168)
O31504	0		-1.38401	1	6	0.53597	1.38401	0.241523	6	0.119588	Putative DNA methyltransferase YeeA	O31504	yeeA	Bacillus subtilis (strain 168)
P54547	0		-1.57046	1	7	0.53597	1.57046	0.16853	7	0.0916197	Glucose-6-phosphate 1-dehydrogenase	P54547	zwf	Bacillus subtilis (strain 168)
P80643	0		-1.57046	1	7	0.53597	1.57046	0.16853	7	0.0916197	Acyl carrier protein	P80643	acpA	Bacillus subtilis (strain 168)
P80864	0		-1.57046	1	7	0.53597	1.57046	0.16853	7	0.0916197	Probable thiol peroxidase	P80864	tpx	Bacillus subtilis (strain 168)
P94365	1	-2.0122	-1.40607	1	12	0.420493	1.40607	0.128759	13	0.0852689	Cytochrome bd ubiquinol oxidase subunit 2	P94365	cydB	Bacillus subtilis (strain 168)
P23966	0		-1.73555	1	8	0.53597	1.73555	0.121969	8	0.0719738	1,4-Dihydroxy-2-naphthoyl-CoA synthase	P23966	menB	Bacillus subtilis (strain 168)
P39779	0		-1.73555	1	8	0.53597	1.73555	0.121969	8	0.0719738	GTP-sensing transcriptional pleiotropic repressor CodY	P39779	codY	Bacillus subtilis (strain 168)
P71013	0		-1.73555	1	8	0.53597	1.73555	0.121969	8	0.0719738	Signal peptidase I T	P71013	sipT	Bacillus subtilis (strain 168)
P80885	0		-1.73555	1	8	0.53597	1.73555	0.121969	8	0.0719738	Pyruvate kinase	P80885	pyk	Bacillus subtilis (strain 168)
P54617	5	-0.944028	-0.972558	1	26	0.282213	0.972558	0.121969	31	0.0896187	Phage shock protein A homolog	P54617	ydjF	Bacillus subtilis (strain 168)
O31678	0		-1.88367	1	9	0.53597	1.88367	0.0896508	9	0.0564825	NADPH-dependent 7-cyano-7-deazaguanine reductase	O31678	queF	Bacillus subtilis (strain 168)
O31709	0		-1.88367	1	9	0.53597	1.88367	0.0896508	9	0.0564825	Uncharacterized protein YknW	O31709	yknW	Bacillus subtilis (strain 168)
P38494	0		-1.88367	1	9	0.53597	1.88367	0.0896508	9	0.0564825	30S ribosomal protein S1 homolog	P38494	ypfD	Bacillus subtilis (strain 168)
P94364	0		-1.88367	1	9	0.53597	1.88367	0.0896508	9	0.0564825	Cytochrome bd ubiquinol oxidase subunit 1	P94364	cydA	Bacillus subtilis (strain 168)
Q795Q5	0		-1.88367	1	9	0.53597	1.88367	0.0896508	9	0.0564825	Uncharacterized membrane protein YttA	Q795Q5	yttA	Bacillus subtilis (strain 168)
Q08352	6	-0.974725	-1.04565	1	32	0.288042	1.04565	0.0724983	38	0.0558742	Alanine dehydrogenase	Q08352	ald	Bacillus subtilis (strain 168)
P34956	0		-2.01801	1	10	0.53597	2.01801	0.0671276	10	0.0464177	Quinol oxidase subunit 1	P34956	qoxB	Bacillus subtilis (strain 168)
P42409	0		-2.01801	1	10	0.53597	2.01801	0.0671276	10	0.0464177	RsbT co-antagonist protein RsbRA	P42409	rsbRA	Bacillus subtilis (strain 168)
P49787	0		-2.01801	1	10	0.53597	2.01801	0.0671276	10	0.0464177	Biotin carboxylase 1	P49787	accC1	Bacillus subtilis (strain 168)
P54952	0		-2.01801	1	10	0.53597	2.01801	0.0671276	10	0.0464177	Probable amino-acid-binding protein YxeM	P54952	yxeM	Bacillus subtilis (strain 168)
O34752	0		-2.14089	1	11	0.53597	2.14089	0.0491002	11	0.0370454	Prolipoprotein diacylglyceryl transferase	O34752	lgt	Bacillus subtilis (strain 168)
P37477	0		-2.14089	1	11	0.53597	2.14089	0.0491002	11	0.0370454	Lysine--tRNA ligase	P37477	lysS	Bacillus subtilis (strain 168)
P22326	0		-2.25413	1	12	0.53597	2.25413	0.0349199	12	0.0296841	Tyrosine--tRNA ligase 1	P22326	tyrS1	Bacillus subtilis (strain 168)
P54616	0		-2.25413	1	12	0.53597	2.25413	0.0349199	12	0.0296841	Enoyl-[acyl-carrier-protein] reductase [NADH] FabI	P54616	fabI	Bacillus subtilis (strain 168)
P13714	18	-0.649629	-0.796315	1	73	0.218	0.796315	0.0349199	91	0.029752	L-lactate dehydrogenase	P13714	ldh	Bacillus subtilis (strain 168)
P39645	2	-1.89672	-1.68703	1	22	0.410439	1.68703	0.0287042	24	0.0242917	Putative heme-dependent peroxidase YwfI	P39645	ywfI	Bacillus subtilis (strain 168)
P13242	1	-2.77119	-2.15416	1	21	0.468856	2.15416	0.0098794	22	0.0112795	CTP synthase	P13242	pyrG	Bacillus subtilis (strain 168)
P54533	1	-2.77119	-2.15416	1	21	0.468856	2.15416	0.0098794	22	0.0112795	Dihydrolipoyl dehydrogenase	P54533	bfmBC	Bacillus subtilis (strain 168)
P29727	0		-2.93585	1	20	0.53597	2.93585	0.00197119	20	0.0044198	GMP synthase [glutamine-hydrolyzing]	P29727	guaA	Bacillus subtilis (strain 168)
P55910	2	-2.35615	-2.15937	1	31	0.445772	2.15937	0.00196482	33	0.0032408	L-lactate permease	P55910	lctP	Bacillus subtilis (strain 168)
P54423	680	-0.147327	-0.214867	1	1747	0.0616754	0.214867	0.00185014	2427	0.00228359	Cell wall-associated protease	P54423	wprA	Bacillus subtilis (strain 168)
P50849	13	-1.05426	-1.24988	1	74	0.30248	1.24988	0.00160196	87	0.00205163	Polyribonucleotide nucleotidyltransferase	P50849	pnp	Bacillus subtilis (strain 168)
P54326	0		-3.00222	1	21	0.53597	3.00222	0.00146003	21	0.00348639	Phage-like element PBSX protein XkdF	P54326	xkdF	Bacillus subtilis (strain 168)
P96499	0		-3.00222	1	21	0.53597	3.00222	0.00146003	21	0.00348639	Putative transcriptional regulator YvhJ	P96499	yvhJ	Bacillus subtilis (strain 168)
P24141	74	-0.472994	-0.629613	1	257	0.170907	0.629613	0.0010301	331	0.00120012	Oligopeptide-binding protein OppA	P24141	oppA	Bacillus subtilis (strain 168)
Q02115	0		-3.12646	1	23	0.53597	3.12646	0.000735153	23	0.00223345	Transcriptional regulator LytR	Q02115	lytR	Bacillus subtilis (strain 168)
P20429	0		-3.18479	1	24	0.53597	3.18479	0.000517094	24	0.00179915	DNA-directed RNA polymerase subunit alpha	P20429	rpoA	Bacillus subtilis (strain 168)
O34860	0		-3.29482	1	26	0.53597	3.29482	0.00025091	26	0.00117248	RsbT co-antagonist protein RsbRB	O34860	rsbRB	Bacillus subtilis (strain 168)
P09124	2	-2.66931	-2.47931	1	39	0.46382	2.47931	0.000180209	41	0.000569078	Glyceraldehyde-3-phosphate dehydrogenase 1	P09124	gapA	Bacillus subtilis (strain 168)
C0SP94	0		-3.34685	1	27	0.53597	3.34685	0.000180209	27	0.000929942	Putative ABC transporter substrate-binding lipoprotein YhfQ	C0SP94	yhfQ	Bacillus subtilis (strain 168)
P40409	2	-2.73802	-2.54933	1	41	0.467257	2.54933	9.79421e-05	43	0.000371179	Iron-uptake system-binding protein	P40409	feuA	Bacillus subtilis (strain 168)
O32247	0		-3.49255	1	30	0.53597	3.49255	6.17754e-05	30	0.000475301	Uncharacterized membrane protein YvbJ	O32247	yvbJ	Bacillus subtilis (strain 168)
P37527	29	-0.91321	-1.14332	1	147	0.276211	1.14332	3.37426e-05	176	6.43437e-05	Pyridoxal biosynthesis lyase PdxS	P37527	pdxS	Bacillus subtilis (strain 168)
P26901	0		-3.58211	1	32	0.53597	3.58211	3.07397e-05	32	0.000300698	Vegetative catalase	P26901	katA	Bacillus subtilis (strain 168)
P49814	0		-3.58211	1	32	0.53597	3.58211	3.07397e-05	32	0.000300698	Malate dehydrogenase	P49814	mdh	Bacillus subtilis (strain 168)
P37941	0		-3.62489	1	33	0.53597	3.62489	2.22306e-05	33	0.000241931	2-oxoisovalerate dehydrogenase subunit beta	P37941	bfmBAB	Bacillus subtilis (strain 168)
P39793	57	-0.683441	-0.88937	1	238	0.226217	0.88937	1.86758e-05	295	3.13384e-05	Penicillin-binding protein 1A/1B	P39793	ponA	Bacillus subtilis (strain 168)
P37580	0		-3.70682	1	35	0.53597	3.70682	1.1112e-05	35	0.000151882	Iron(3+)-hydroxamate-binding protein FhuD	P37580	fhuD	Bacillus subtilis (strain 168)
P42974	1	-3.80361	-3.17897	1	44	0.503548	3.17897	5.89096e-06	45	6.39558e-05	NADH dehydrogenase	P42974	ahpF	Bacillus subtilis (strain 168)
O32106	0		-3.78436	1	37	0.53597	3.78436	5.56888e-06	37	9.54894e-05	Probable cytosol aminopeptidase	O32106	pepA	Bacillus subtilis (strain 168)
P80861	20	-1.24722	-1.50987	1	133	0.333864	1.50987	1.01984e-06	153	3.94318e-06	NADH dehydrogenase-like protein YjlD	P80861	yjlD	Bacillus subtilis (strain 168)
P80700	0		-3.99476	1	43	0.53597	3.99476	6.32657e-07	43	2.50495e-05	Elongation factor Ts	P80700	tsf	Bacillus subtilis (strain 168)
O34385	3	-2.81426	-2.81194	1	65	0.470875	2.81194	3.03288e-07	68	5.16395e-06	Manganese-binding lipoprotein MntA	O34385	mntA	Bacillus subtilis (strain 168)
P13243	2	-3.26596	-3.08567	1	60	0.488664	3.08567	2.36593e-07	62	5.41779e-06	Probable fructose-bisphosphate aldolase	P13243	fbaA	Bacillus subtilis (strain 168)
P37870	0		-4.11974	1	47	0.53597	4.11974	1.56389e-07	47	9.89581e-06	DNA-directed RNA polymerase subunit beta	P37870	rpoB	Bacillus subtilis (strain 168)
P80239	0		-4.11974	1	47	0.53597	4.11974	1.56389e-07	47	9.89581e-06	Alkyl hydroperoxide reductase subunit C	P80239	ahpC	Bacillus subtilis (strain 168)
P40924	0		-4.14936	1	48	0.53597	4.14936	1.15016e-07	48	8.01912e-06	Phosphoglycerate kinase	P40924	pgk	Bacillus subtilis (strain 168)
O34594	0		-4.34131	1	55	0.53597	4.34131	8.81179e-09	55	1.68359e-06	Cytochrome c-551	O34594	cccB	Bacillus subtilis (strain 168)
P24327	0		-4.39177	1	57	0.53597	4.39177	4.33812e-09	57	1.08478e-06	Foldase protein PrsA	P24327	prsA	Bacillus subtilis (strain 168)
O32218	5	-2.61919	-2.7801	1	94	0.461202	2.7801	1.10704e-09	99	6.43564e-08	Disulfide bond formation protein D	O32218	bdbD	Bacillus subtilis (strain 168)
P19669	0		-4.53339	1	63	0.53597	4.53339	5.01662e-10	63	2.75968e-07	Transaldolase	P19669	tal	Bacillus subtilis (strain 168)
P08838	0		-4.66238	1	69	0.53597	4.66238	5.60102e-11	69	6.95388e-08	Phosphoenolpyruvate-protein phosphotransferase	P08838	ptsI	Bacillus subtilis (strain 168)
O32167	4	-2.98418	-3.09117	1	98	0.478254	3.09117	5.22206e-11	102	9.66429e-09	Methionine-binding lipoprotein MetQ	O32167	metQ	Bacillus subtilis (strain 168)
P45694	0		-4.74239	1	73	0.53597	4.74239	1.375e-11	73	2.87666e-08	Transketolase	P45694	tkt	Bacillus subtilis (strain 168)
P80879	1	-4.72115	-4.09397	1	84	0.518896	4.09397	6.50609e-12	85	8.10468e-09	General stress protein 20U	P80879	dps	Bacillus subtilis (strain 168)
O34924	0		-4.94204	1	84	0.53597	4.94204	2.51532e-13	84	2.45906e-09	Putative aminopeptidase YtoP	O34924	ytoP	Bacillus subtilis (strain 168)
O34866	0		-5.07169	1	92	0.53597	5.07169	1.34599e-14	92	4.07411e-10	Putative carboxypeptidase YodJ	O34866	yodJ	Bacillus subtilis (strain 168)
P42199	0		-5.19068	1	100	0.53597	5.19068	7.21768e-16	100	6.81964e-11	L-cystine-binding protein TcyA	P42199	tcyA	Bacillus subtilis (strain 168)
P05653	3	-3.77119	-3.78919	1	129	0.502803	3.78919	1.85059e-16	132	3.41413e-12	DNA gyrase subunit A	P05653	gyrA	Bacillus subtilis (strain 168)
P54531	0		-5.2467	1	104	0.53597	5.2467	1.82042e-16	104	2.82217e-11	Leucine dehydrogenase	P54531	yqiT	Bacillus subtilis (strain 168)
P37942	0		-5.35263	1	112	0.53597	5.35263	9.84702e-18	112	4.58803e-12	Lipoamide acyltransferase component of branched-chain alpha-keto acid dehydrogenase complex	P37942	bfmBB	Bacillus subtilis (strain 168)
O34348	0		-5.54377	1	128	0.53597	5.54377	2.71889e-20	128	1.24668e-13	Fe(3+)-citrate-binding protein YfmC	O34348	yfmC	Bacillus subtilis (strain 168)
O07603	4	-3.72115	-3.84612	1	166	0.501618	3.84612	6.88972e-21	170	2.49994e-15	Putative aminopeptidase YhfE	O07603	yhfE	Bacillus subtilis (strain 168)
P94356	25	-2.23776	-2.61944	1	355	0.43779	2.61944	1.22488e-30	380	3.55217e-24	Uncharacterized protein YxkC	P94356	yxkC	Bacillus subtilis (strain 168)
P37253	0		-6.17033	1	198	0.53597	6.17033	1.60259e-31	198	1.78171e-20	Ketol-acid reductoisomerase	P37253	ilvC	Bacillus subtilis (strain 168)
P11998	2	-5.11266	-4.94999	1	221	0.522973	4.94999	8.06558e-32	223	1.17423e-21	6,7-dimethyl-8-ribityllumazine synthase	P11998	ribH	Bacillus subtilis (strain 168)
O34633	52	-1.75087	-2.12874	1	512	0.396419	2.12874	1.74622e-34	564	2.55597e-28	Uncharacterized protein YjlC	O34633	yjlC	Bacillus subtilis (strain 168)
P80860	0		-6.52937	1	254	0.53597	6.52937	1.81328e-40	254	6.06964e-26	Glucose-6-phosphate isomerase	P80860	pgi	Bacillus subtilis (strain 168)
P94521	3	-4.98889	-5.02325	1	304	0.521803	5.02325	2.35624e-43	307	3.28734e-29	Putative aminopeptidase YsdC	P94521	ysdC	Bacillus subtilis (strain 168)
Q04789	0		-7.02968	1	359	0.53597	7.02968	2.16094e-57	359	4.06595e-36	Acetolactate synthase	Q04789	alsS	Bacillus subtilis (strain 168)
P21883	1635	-0.780068	-1.15812	1	7413	0.248428	1.15812	1.7378e-194	9048	3.0304e-155	Dihydrolipoyllysine-residue acetyltransferase component of pyruvate dehydrogenase complex	P21883	pdhC	Bacillus subtilis (strain 168)
P12425	453	-1.53313	-1.99078	1	3772	0.372348	1.99078	6.08651e-226	4225	9.37086e-178	Glutamine synthetase	P12425	glnA	Bacillus subtilis (strain 168)
P28598	149	-2.54843	-3.06773	1	2660	0.45734	3.06773	2.33928e-260	2809	1.75044e-189	60 kDa chaperonin	P28598	groL	Bacillus subtilis (strain 168)
P21880	758	-1.38278	-1.8637	1	5612	0.353192	1.8637	1.19e-305	6370	2.19089e-237	Dihydrolipoyl dehydrogenase	P21880	pdhD	Bacillus subtilis (strain 168)
P21882	553	-1.82245	-2.37187	1	5750	0.403493	2.37187	0	6303	0	Pyruvate dehydrogenase E1 component subunit beta	P21882	pdhB	Bacillus subtilis (strain 168)
P21881	84	-3.59054	-4.16266	1	3177	0.498321	4.16266	0	3261	1.11567e-268	Pyruvate dehydrogenase E1 component subunit alpha	P21881	pdhA	Bacillus subtilis (strain 168)
Total	21304				47351				68655
